# Supplementary material for: Differential Expression of Circulating miRNAs and Carfilzomib-Related Cardiovascular Adverse Events in Patients with Multiple Myeloma
Source: Int J Mol Sci. 2024 Jul 16;25(14):7795. doi: 10.3390/ijms25147795 (PMC11276722; doi:10.3390/ijms25147795)
Supplement: Supplementary file 1 [file ijms-25-07795-s001.zip]

Archive with 1 entries (1 files):
- ijms-3075241-supplementary.pdf
